# Supplementary material for: Silica-Based Nanoparticles for Protein Encapsulation and Delivery
Source: Nanomaterials (Basel). 2018 Nov 1;8(11):886. doi: 10.3390/nano8110886 (PMC6266174; doi:10.3390/nano8110886)
Supplement: Supplementary file 1 [file nanomaterials-08-00886-s001.zip]

Archive with 2 entries (2 files):
- nanomaterials-380754-SI.pdf
- nanomaterials-380754.mp4
